# Supplementary material for: Evaluation of Plant-Based Egg Substitutes in Vegan Muffins: Functional, Structural, and Nutritional Characterization
Source: Foods. 2025 Aug 28;14(17):3012. doi: 10.3390/foods14173012 (PMC12428069; doi:10.3390/foods14173012)
Supplement: Supplementary file 1 [file foods-14-03012-s001.zip]

Archive with 1 entries (1 files):
- foods-3815602-supplementary.pdf
